# Supplementary material for: Structural basis for human sterol isomerase in cholesterol biosynthesis and multidrug recognition
Source: Nat Commun. 2019 Jun 5;10:2452. doi: 10.1038/s41467-019-10279-w (PMC6549186; doi:10.1038/s41467-019-10279-w)
Supplement: Supplementary file 4 — Source Data [file 41467_2019_10279_MOESM4_ESM.xlsx]

## Sheet: Fig.1d
Fig. 1d
Tamoxifen (concentration)	repeat1	repeat2	repeat3		U18666A (concentration)	repeat1	repeat2	repeat3
1mM	231	201	235		1mM	209	263	168
100uM	281	277	254		100uM	218	251	247
10uM	251	203	235		10uM	331	316	338
1uM	409	391	467		1uM	973	744	709
250nM	1026	986	1042		250nM	3018	3022	3554
100nM	4959	5167	5062		100nM	6068	4996	5362
10nM	4351	5237	4887		10nM	5847	5921	4405
1nM	6179	5473	4979		1nM	6061	4823	4899
0.1nM	5909	5866	5228		0.1nM	5686	5590	5919

## Sheet: Fig.3d
Fig. 3d
	repeat1	repeat2	repeat3
WT	7020	6665	6440
E122A	538	583	653
N193A	168	124	178
N196A	113	165	103
No protein	51	53	65

## Sheet: Fig.4a
Fig. 4c
Sample Name	d7-Lathosterol	d7-Zymostenol
WT	634700	380800
WT	728800	487100
WT	546100	495200
H76A	N/A	1127000
H76A	N/A	1172000
H76A	N/A	1141000
E80A	N/A	1420000
E80A	N/A	1436000
E80A	N/A	1234000
E122A	595300	1033000
E122A	455100	1038000
E122A	609400	1107000
W196A	231900	1667000
W196A	208200	1540000
W196A	219900	1749000
No protein	N/A	2011000
No protein	N/A	2141000
No protein	N/A	2206000

## Sheet: Supplementary Fig.7a
Supplementary Figure 7a
